# Supplementary material for: 16S rRNA gene sequencing reveals altered gut microbiota in young adults with schizophrenia and prominent negative symptoms
Source: Brain Behav. 2024 Jun 6;14(6):e3579. doi: 10.1002/brb3.3579 (PMC11154826; doi:10.1002/brb3.3579)
Supplement: Supplementary file 2 — Supplementary Table 1. Clinical and α‐diversity data [file BRB3-14-e3579-s001.xlsx]

## Sheet: Sheet1
Supplementary table 1. Clinical and α-diversity data
#SampleID	Group	Sex(1:male; 2: famale)	Age(years)	Fasting blood glucose(mmol/L)	BMI(kg/m2)	Smoking (1: Intermittent or daily smoking; 2:never smoking)	Alcohol intake (1: Intermittent or daily drinking;2:Never or occasionally drink alcohol (less than once a month))	Food-intake (scores)	Activity (scores)	Family history(1:Yes; 2:No; NA:not applicable)	Total disease course(months)	PANSS negative score(scores)	PANSS positive score(scores)	PANSS total score(scores)	GAF score(scores)	Observed-species	Shannon	Simpson	Ace	Chao	Coverage
Con01	HC	2	24	4.48	24.4646	2	2	10	10	NA	NA	7	7	35	98	289	3.31239	0.086925	354.854	362.088	0.996622
Con02	HC	2	26	5.32	19.8141	2	2	10	10	NA	NA	7	7	44	96	298	3.34095	0.105264	358.723	354.95	0.996765
Con03	HC	1	29	4.68	22.6422	2	2	9	8	NA	NA	7	7	36	99	381	4.10758	0.036587	446.125	449.696	0.996194
Con04	HC	1	28	4.67	23.1834	1	2	10	9	NA	NA	8	7	52	89	259	3.43708	0.071422	359.201	326.778	0.997098
Con06	HC	2	22	4.57	19.8347	2	2	10	10	NA	NA	7	7	34	100	356	4.03994	0.039783	435.334	459.121	0.996052
Con07	HC	1	23	4.82	22.7694	2	2	10	10	NA	NA	7	7	39	97	342	3.77112	0.073972	404.697	435.138	0.99648
Con08	HC	2	28	4.07	18.9866	2	2	8	9	NA	NA	7	7	45	91	380	3.87879	0.078701	442.602	444.535	0.996432
Con09	HC	2	23	4.69	19.7055	2	1	10	10	NA	NA	9	8	53	90	308	3.79399	0.057733	387.569	407.107	0.996432
Con11	HC	1	22	4.22	21.9713	2	2	10	10	NA	NA	7	7	51	91	372	4.00634	0.044217	482.414	482.535	0.995338
Con12	HC	1	26	4.39	27.4587	1	2	9	10	NA	NA	7	7	38	99	267	3.58472	0.064016	326.767	345.12	0.997003
Con13	HC	2	30	4.77	26.9531	2	2	9	10	NA	NA	7	7	33	100	299	3.76146	0.054822	449.119	380	0.996147
Con14	HC	2	24	5.03	21.3382	2	2	10	10	NA	NA	8	7	50	92	214	2.94882	0.144024	272	285.55	0.997431
Con15	HC	2	23	4.64	26.0262	2	2	8	9	NA	NA	7	7	38	98	384	4.09835	0.038084	469.27	473.023	0.995814
Con16	HC	1	30	5.18	21.8776	1	1	9	10	NA	NA	7	7	46	92	281	3.47404	0.076916	328.659	326.917	0.997241
Con18	HC	2	18	4.17	24.6094	2	2	10	10	NA	NA	7	7	45	91	436	4.38575	0.037163	492.842	502.733	0.996289
Con19	HC	1	29	4.39	18.0697	2	2	9	9	NA	NA	7	7	36	99	268	3.70583	0.048447	342.324	371.545	0.996765
Con20	HC	1	21	4.57	22.2041	2	2	10	10	NA	NA	7	7	42	96	274	3.66948	0.049228	342.388	347.7	0.996813
Con21	HC	1	20	4	25.2163	2	2	10	10	NA	NA	7	7	44	93	276	3.49459	0.080682	314.765	311.636	0.997669
Con22	HC	2	19	5.1	21.5019	2	2	10	10	NA	NA	7	7	34	97	309	3.54754	0.082976	374.383	374.395	0.996622
Con23	HC	1	29	4.4	17.6309	2	1	9	9	NA	NA	8	7	32	100	252	3.37171	0.077208	311.609	325.2	0.997098
Con25	HC	2	28	5.03	23.03	2	2	10	10	NA	NA	7	7	35	98	277	3.62653	0.050781	348.031	373.464	0.99648
Con26	HC	2	20	4.54	24.4352	2	2	10	9	NA	NA	7	7	38	99	290	3.21506	0.146684	360.656	365.086	0.996527
Con27	HC	1	23	4.62	21.0498	2	2	10	10	NA	NA	7	7	47	90	290	3.59953	0.070808	342.896	357.536	0.997051
Con28	HC	1	27	3.89	23.5102	1	2	10	10	NA	NA	7	7	43	92	337	3.80803	0.054202	404.815	393.633	0.996432
Con29	HC	2	24	4.62	18.0427	2	2	9	10	NA	NA	7	7	39	99	257	3.65865	0.055831	291.965	302.042	0.997764
Con31	HC	2	27	4.34	19.1953	2	2	10	10	NA	NA	7	7	40	94	280	3.95594	0.035439	334.228	339	0.997193
Con32	HC	2	26	4.82	27.2817	2	2	10	10	NA	NA	7	7	41	95	335	4.13164	0.040575	390.554	400.032	0.996955
Con33	HC	2	25	4.62	19.433	2	2	10	10	NA	NA	7	7	34	98	292	3.9064	0.044113	332.376	323.875	0.997574
Con34	HC	2	25	4.95	22.9591	2	2	10	10	NA	NA	7	7	32	100	256	3.58404	0.062502	310.354	317.6	0.997336
Con35	HC	1	26	4.71	26.2336	2	2	10	10	NA	NA	7	7	38	99	271	3.61486	0.057495	334.357	330.294	0.996955
Con36	HC	1	27	4.65	22.4913	2	2	10	10	NA	NA	7	7	43	95	277	3.03701	0.116111	405.176	344.683	0.996432
Con38	HC	2	20	5.47	25.1532	2	2	10	10	NA	NA	7	7	35	100	229	3.57939	0.053198	267.381	261.8	0.99805
Con39	HC	2	25	4.58	20.8209	1	2	10	9	NA	NA	7	7	42	94	227	2.86715	0.135724	278.073	271.2	0.997526
Con40	HC	1	24	5.07	22.0243	2	2	10	10	NA	NA	7	7	41	96	303	3.52748	0.092805	348.135	356.636	0.997146
Con41	HC	2	25	4.98	16.1616	2	2	10	10	NA	NA	7	7	35	100	251	3.40161	0.073212	310.879	327.25	0.997098
Con43	HC	1	22	4.68	25.1024	2	1	10	10	NA	NA	9	7	51	92	261	3.24275	0.108624	313.227	303.778	0.997336
SCH-N01	SCH-N	1	23	5.32	18.937	2	2	8	5	2	84	22	10	64	41	191	2.94208	0.147722	224.612	221	0.998097
SCH-N02	SCH-N	1	24	4.51	24.2123	1	1	9	7	2	54	24	12	65	40	347	4.16511	0.032787	400.636	399.643	0.996813
SCH-N03	SCH-N	2	21	4.33	23.5883	2	2	8	4	2	18	22	19	87	19	217	3.3837	0.079752	263.083	264	0.997717
SCH-N04	SCH-N	1	27	4.39	24.9135	2	1	10	5	2	28	23	15	72	36	290	3.80954	0.046042	349.799	344.029	0.997051
SCH-N05	SCH-N	1	23	4.63	18.2531	1	1	9	6	2	6	20	16	80	36	350	3.95578	0.041264	402.187	405.857	0.996718
SCH-N07	SCH-N	1	26	3.8	17.5697	2	2	7	5	1	24	24	21	89	17	377	4.2149	0.027285	464.436	474.683	0.995719
SCH-N08	SCH-N	2	26	4.43	25.7812	2	2	7	5	2	42	22	18	91	27	350	4.02704	0.036277	446.868	457.333	0.995623
SCH-N09	SCH-N	2	19	4.09	20.1348	2	2	8	5	2	9	28	16	84	37	333	3.37596	0.134431	413.464	414.024	0.996052
SCH-N10	SCH-N	1	27	4.66	21.6333	2	2	10	6	2	160	26	20	97	28	159	2.1964	0.338821	212.865	231.067	0.997764
SCH-N11	SCH-N	1	19	5.06	22.7244	2	2	8	5	2	36	24	18	85	45	231	3.45877	0.073969	274.199	282.042	0.997621
SCH-N13	SCH-N	2	18	4.4	17.5781	2	2	8	5	1	12	27	18	90	39	250	3.37092	0.074464	315.604	322	0.996955
SCH-N14	SCH-N	1	21	4.39	18.0697	1	2	10	4	2	10	24	11	71	42	355	4.04061	0.033785	404.727	397.519	0.996813
SCH-N15	SCH-N	2	24	4.03	22.9398	2	2	9	5	1	110	22	18	83	35	275	2.85791	0.184636	462.276	374.6	0.996004
SCH-N16	SCH-N	1	19	4.79	18.4672	2	2	8	4	1	24	22	20	80	36	218	2.74768	0.170544	331.175	291.2	0.997098
SCH-N17	SCH-N	1	26	4.43	20.9042	2	2	8	5	2	6	25	9	63	42	364	3.80782	0.049694	470.759	465.062	0.99529
SCH-N19	SCH-N	2	21	4.39	20.1733	2	2	9	4	1	54	23	13	75	42	166	3.11922	0.127636	192.193	184.455	0.99862
SCH-N20	SCH-N	2	28	4.5	16.0873	2	2	7	4	1	16	26	17	81	35	286	2.34477	0.234478	577.863	490.844	0.994529
SCH-N21	SCH-N	1	21	4.6	22.0932	2	2	9	5	2	24	25	17	80	32	327	3.97151	0.035559	418.371	416.146	0.995909
SCH-N22	SCH-N	1	18	5.22	24.539	2	2	10	7	1	54	29	11	75	38	215	2.11245	0.185912	385.138	334	0.995956
SCH-N23	SCH-N	1	18	4.41	23.3469	1	2	9	4	2	28	25	16	86	16	205	3.05742	0.104706	300.009	244.079	0.997384
SCH-N24	SCH-N	2	21	4.26	19.257	2	2	10	5	2	10	23	12	73	35	385	4.08341	0.041146	459.784	480.7	0.995814
SCH-N25	SCH-N	1	26	4.48	22.0522	2	2	9	5	1	7	21	19	80	39	347	3.96121	0.042078	450.628	451.65	0.995623
SCH-N27	SCH-N	1	24	4.36	19.9573	1	1	10	4	2	16	25	18	83	42	317	4.08292	0.032101	375.237	371.737	0.996908
SCH-N28	SCH-N	1	28	4.43	25.8166	2	1	10	1	1	84	24	11	71	37	287	3.52973	0.089035	345.59	365.552	0.996765
SCH-N29	SCH-N	1	30	4.25	23.5666	1	2	9	5	2	148	27	14	72	43	305	3.05816	0.117195	387.502	373.936	0.996147
SCH-N30	SCH-N	1	23	4.59	18.424	1	2	8	5	2	29	30	10	79	43	177	3.06414	0.10632	224.608	229.556	0.997907
SCH-N32	SCH-N	1	23	4.62	17.239	2	2	7	4	2	8	29	17	81	34	303	3.80297	0.062409	366.249	366.03	0.996908
SCH-N33	SCH-N	1	21	5	18.8272	2	2	9	3	2	30	33	9	79	37	233	3.27131	0.092689	358.399	318.038	0.996813
SCH-N34	SCH-N	2	28	5.27	24.841	2	2	7	4	1	60	22	12	77	34	276	3.93497	0.036556	334.111	361.955	0.997051
SCH-N35	SCH-N	2	29	4.59	27.2173	2	2	9	5	2	124	30	11	82	45	222	2.80755	0.145569	337.451	294.731	0.997051
SCH-P01	SCH-P	2	21	4.43	18.2183	2	2	7	7	2	28	19	23	81	37	210	2.72591	0.141407	327.066	292.5	0.99686
SCH-P02	SCH-P	1	22	4.55	19.7133	1	2	10	9	2	0.5	20	30	95	26	306	3.3917	0.09677	359.292	362.216	0.996908
SCH-P03	SCH-P	1	19	4.44	18.2531	2	2	8	7	1	0.3	20	29	96	16	201	3.10238	0.110975	256.229	246.37	0.997621
SCH-P04	SCH-P	1	25	5.05	22.46	2	2	10	5	1	4	20	25	92	17	330	3.02255	0.207236	390.918	426.464	0.99648
SCH-P05	SCH-P	2	26	4.74	21.8314	2	2	8	6	2	0.6	19	24	85	35	290	3.35385	0.083672	363.896	359.256	0.99648
SCH-P06	SCH-P	1	25	5.06	20.1956	2	2	7	7	2	2	17	29	91	24	106	2.15082	0.24189	203.157	188.333	0.998145
SCH-P07	SCH-P	2	22	4.69	22.4913	2	2	8	6	2	3	19	23	81	32	327	3.88258	0.051488	416.759	435	0.996147
SCH-P08	SCH-P	2	23	4.31	20.7031	2	2	9	6	1	2	16	22	77	26	187	2.10719	0.351565	299.028	271.286	0.997146
SCH-P10	SCH-P	2	20	4.28	21.6713	2	2	9	4	1	3	17	25	91	34	404	4.119	0.037354	510.055	499.192	0.995243
SCH-P11	SCH-P	1	28	5.52	18.6197	2	2	8	5	1	0.5	16	21	81	39	262	3.55364	0.073503	307.509	323.385	0.997288
SCH-P12	SCH-P	1	23	4.39	23.6614	2	2	8	8	1	1	17	28	94	36	335	4.05526	0.031352	412.928	422.568	0.996147
SCH-P13	SCH-P	1	24	4.57	21.8776	1	3	8	6	1	60	19	27	86	25	183	2.3553	0.220355	311.774	258.64	0.997051
SCH-P14	SCH-P	1	26	4.79	24.2215	1	1	9	7	1	0.5	15	30	87	32	276	4.18236	0.02458	401.506	349.088	0.996622
SCH-P16	SCH-P	2	20	4.53	19.2894	2	2	9	4	2	28	21	24	87	28	262	3.19767	0.077159	319.933	313.692	0.996955
SCH-P17	SCH-P	2	29	4.62	21.2306	2	2	9	7	2	6	22	31	100	18	312	3.97266	0.04026	384.83	440.619	0.99648
SCH-P18	SCH-P	1	22	5.72	22.571	1	2	7	6	2	16	19	24	82	38	380	3.41601	0.079073	441.831	441.158	0.996004
SCH-P19	SCH-P	2	27	5.34	19.2894	2	2	10	7	2	65	18	24	78	32	252	3.87555	0.040849	308.271	313.6	0.997336
SCH-P20	SCH-P	2	26	4.62	21.5645	2	1	9	7	2	10	17	24	86	32	291	3.82835	0.041872	351.258	352.031	0.997003
SCH-P21	SCH-P	1	21	4.78	26.1592	1	1	10	7	2	24	22	31	97	16	188	2.54751	0.187574	249.742	249.875	0.997384
SCH-P22	SCH-P	2	22	4.94	17.7096	2	2	2	6	2	36	21	32	99	21	254	3.21381	0.161682	298.129	307.04	0.997526
SCH-P24	SCH-P	2	25	5.26	21.0962	2	2	10	7	2	84	21	24	85	32	320	3.60515	0.069064	407.066	409.25	0.995956
SCH-P25	SCH-P	1	25	4.79	29.0367	1	2	9	5	1	60	20	24	86	32	271	3.44947	0.082892	329.959	330.094	0.997051
SCH-P26	SCH-P	1	27	4.99	19.1327	2	2	5	3	2	24	20	27	87	30	245	3.14135	0.099866	305.929	296.108	0.997051
SCH-P27	SCH-P	1	27	4.95	21.2031	2	2	10	7	2	120	15	26	81	27	206	2.16659	0.23228	452.659	380	0.995814
SCH-P28	SCH-P	2	21	4.63	21.6041	2	2	9	4	2	48	12	20	73	42	183	3.38516	0.081809	224.997	211.5	0.998145
SCH-P29	SCH-P	1	18	4.51	21.7776	1	2	9	5	1	12	18	26	88	36	211	3.68002	0.046666	243.974	246.15	0.998192
SCH-P30	SCH-P	2	22	4.49	17.5278	2	2	4	6	2	6	15	20	76	26	213	3.56767	0.060327	255.845	256.043	0.997859
SCH-P32	SCH-P	2	20	4.45	17.4818	2	2	8	6	2	12	14	25	78	35	220	3.57312	0.063811	265.31	284.688	0.997812
SCH-P33	SCH-P	1	29	4.8	19.8804	1	2	9	5	2	75	20	27	83	37	408	4.26664	0.035469	491.016	485.264	0.995671
SCH-P34	SCH-P	2	26	4.79	24.1115	2	2	7	3	2	12	16	39	110	25	326	4.27177	0.023753	404.992	417.935	0.996385
SCH-P35	SCH-P	2	20	4.26	22.1222	2	2	10	13	2	17	8	27	66	37	244	3.71447	0.049941	292.363	289.37	0.997621
SCH-P36	SCH-P	2	25	4.44	20.3125	2	2	4	6	2	1	16	25	83	30	323	3.99117	0.037592	380.703	418.577	0.996622
